# Supplementary material for: Urinary Metabolite Profiling to Non-Invasively Monitor the Omega-3 Index: An Exploratory Secondary Analysis of a Randomized Clinical Trial in Young Adults
Source: Metabolites. 2023 Oct 12;13(10):1071. doi: 10.3390/metabo13101071 (PMC10608872; doi:10.3390/metabo13101071)
Supplement: Supplementary file 1 [file metabolites-13-01071-s001.zip]

Archive with 1 entries (1 files):
- metabolites-2629999-supplementary.pdf
